# Supplementary material for: Feeding a Mixture of Choline Forms during Lactation Improves Offspring Growth and Maternal Lymphocyte Response to Ex Vivo Immune Challenges
Source: Nutrients. 2017 Jul 7;9(7):713. doi: 10.3390/nu9070713 (PMC5537828; doi:10.3390/nu9070713)
Supplement: Supplementary file 1 [file nutrients-09-00713-s001.zip]

Archive with 1 entries (1 files):
- nutrients-194542-supplementary.pdf
